# Supplementary material for: Systematic Review: Impact of Social Determinants of Health on the Management and Prognosis of Gallstone Disease
Source: Health Equity. 2022 Oct 27;6(1):819–35. doi: 10.1089/heq.2022.0063 (PMC9629913; doi:10.1089/heq.2022.0063)
Supplement: Supplemental data [file Suppl_Data.zip]

Archive with 2 entries (2 files):
- DQWRLF7P_64F1-DBBE-9482-132B-F637.pdf
- PRISMA_2020_checklist EDIreview.pdf
